# Supplementary material for: The Significance of Selecting an Appropriate Patient-Reported Outcome Measure (PROM): A Cross-Cultural Adaptation of the Specific Paediatric International Documentation Committee Subjective (Pedi-IKDC) Knee Form
Source: Children (Basel). 2023 Dec 14;10(12):1930. doi: 10.3390/children10121930 (PMC10742502; doi:10.3390/children10121930)
Supplement: Supplementary file 1 [file children-10-01930-s001.zip]

Archive with 1 entries (1 files):
- children-2754765-supplementary.pdf
